# Supplementary material for: Economic Design of a Novel Magnetic ZnO-Doped Biocomposite: An Integrated Advanced Ionic Theory and Statistical Physics Approach for Cr(VI) and Hg(II) Remediation
Source: Nanomaterials (Basel). 2026 Apr 25;16(9):521. doi: 10.3390/nano16090521 (PMC13165294; doi:10.3390/nano16090521)
Supplement: Supplementary file 1 [file nanomaterials-16-00521-s001.zip]

Archive with 1 entries (1 files):
- nanomaterials-4269774-supplementary.pdf
